# Supplementary material for: Software Carpentry: lessons learned
Source: F1000Res. 2016 Jan 28;3:62. Originally published 2014 Feb 19. [Version 2] doi: 10.12688/f1000research.3-62.v2 (PMC3976103; doi:10.12688/f1000research.3-62.v2)
Supplement: Cumulative Number of Workshops over Time — The cumulative number of Software Carpentry workshops between November 2011 – October 2015, and the dates they were held. [file f1000research-3-8410-s0000.tgz]

Archive with 1 entries (1 files):
- 7f050ad1-6ea9-49bf-85b2-5d639b55e894_workshops.csv
