# Supplementary material for: Software Carpentry: lessons learned
Source: F1000Res. 2016 Jan 28;3:62. Originally published 2014 Feb 19. [Version 2] doi: 10.12688/f1000research.3-62.v2 (PMC3976103; doi:10.12688/f1000research.3-62.v2)
Supplement: Cumulative Number of Workshops over Time — The cumulative number of Software Carpentry workshops between November 2011 – October 2015, and the dates they were held. [file f1000research-3-8410-s0000.tgz › 7f050ad1-6ea9-49bf-85b2-5d639b55e894_workshops.csv]

Date	Cumulative Number of Workshops
2011-11-07	1
2012-01-18	2
2012-02-20	3
2012-02-23	4
2012-03-07	5
2012-03-26	6
2012-03-28	7
2012-04-02	8
2012-04-14	9
2012-04-15	10
2012-04-30	11
2012-05-07	12
2012-05-14	13
2012-05-16	14
2012-05-22	15
2012-06-18	16
2012-06-28	17
2012-07-09	18
2012-07-10	19
2012-07-12	20
2012-07-16	21
2012-07-19	22
2012-08-26	23
2012-09-13	24
2012-09-17	25
2012-09-28	26
2012-10-08	27
2012-10-11	28
2012-10-17	29
2012-10-18	30
2012-10-20	31
2012-10-22	32
2012-10-23	33
2012-10-25	34
2012-10-30	35
2012-11-08	36
2012-11-10	37
2012-11-15	38
2012-11-28	39
2012-11-30	40
2012-12-04	41
2012-12-10	42
2013-01-06	43
2013-01-11	44
2013-01-12	47
2013-01-21	48
2013-01-22	49
2013-01-24	50
2013-01-25	51
2013-01-30	52
2013-01-31	53
2013-02-05	54
2013-02-06	55
2013-02-07	56
2013-02-14	57
2013-02-25	58
2013-03-04	59
2013-03-07	60
2013-03-12	61
2013-03-20	62
2013-03-23	63
2013-03-24	64
2013-04-04	66
2013-04-08	67
2013-04-13	69
2013-04-18	70
2013-04-20	71
2013-04-27	72
2013-04-29	73
2013-05-02	74
2013-05-06	77
2013-05-09	80
2013-05-12	81
2013-05-13	82
2013-05-16	83
2013-05-18	84
2013-05-20	85
2013-05-23	87
2013-05-30	88
2013-06-03	90
2013-06-04	91
2013-06-06	92
2013-06-09	93
2013-06-17	94
2013-06-24	95
2013-06-25	96
2013-07-01	98
2013-07-03	99
2013-07-08	100
2013-07-11	101
2013-07-15	103
2013-07-18	105
2013-07-25	106
2013-07-27	107
2013-08-04	108
2013-08-12	109
2013-08-22	110
2013-08-23	111
2013-08-27	112
2013-08-28	113
2013-09-05	114
2013-09-12	115
2013-09-16	117
2013-09-19	118
2013-09-21	119
2013-09-23	120
2013-09-24	121
2013-09-26	122
2013-09-27	123
2013-09-30	124
2013-10-01	125
2013-10-03	126
2013-10-09	127
2013-10-17	128
2013-10-24	129
2013-10-25	130
2013-10-29	131
2013-11-14	133
2013-11-18	134
2013-11-23	135
2013-11-25	136
2013-12-03	138
2013-12-12	139
2013-12-16	140
2014-01-06	141
2014-01-07	142
2014-01-08	143
2014-01-13	146
2014-01-14	147
2014-01-16	148
2014-01-18	149
2014-01-20	150
2014-01-21	151
2014-01-27	153
2014-01-30	155
2014-01-31	156
2014-02-03	157
2014-02-10	158
2014-02-11	159
2014-02-13	160
2014-02-15	161
2014-02-18	164
2014-02-22	165
2014-02-24	166
2014-02-28	167
2014-03-10	168
2014-03-17	172
2014-03-18	173
2014-04-02	174
2014-04-03	175
2014-04-04	176
2014-04-09	178
2014-04-14	184
2014-04-23	185
2014-04-24	186
2014-04-28	187
2014-04-29	188
2014-05-05	189
2014-05-08	191
2014-05-12	195
2014-05-19	197
2014-05-23	198
2014-05-29	199
2014-06-02	201
2014-06-04	203
2014-06-05	204
2014-06-10	206
2014-06-11	207
2014-06-15	208
2014-06-16	212
2014-06-20	213
2014-06-22	214
2014-06-24	216
2014-06-25	217
2014-06-26	218
2014-06-30	219
2014-07-02	220
2014-07-08	222
2014-07-10	225
2014-07-14	226
2014-07-15	227
2014-07-17	228
2014-07-19	229
2014-07-21	230
2014-07-23	231
2014-07-24	232
2014-07-28	233
2014-07-30	234
2014-08-05	235
2014-08-06	236
2014-08-11	237
2014-08-12	238
2014-08-14	239
2014-08-18	241
2014-08-21	243
2014-08-23	244
2014-08-25	245
2014-08-26	246
2014-08-28	247
2014-09-01	248
2014-09-04	249
2014-09-10	250
2014-09-11	251
2014-09-13	252
2014-09-15	253
2014-09-16	254
2014-09-18	255
2014-09-22	257
2014-09-24	258
2014-09-25	259
2014-09-27	260
2014-09-29	261
2014-09-30	262
2014-10-06	265
2014-10-11	266
2014-10-13	268
2014-10-22	269
2014-10-30	270
2014-10-31	272
2014-11-05	274
2014-11-06	276
2014-11-07	277
2014-11-10	278
2014-11-12	280
2014-11-17	281
2014-11-24	282
2014-11-27	284
2014-12-03	285
2014-12-06	286
2014-12-08	287
2014-12-11	289
2014-12-14	290
2014-12-15	291
2014-12-16	292
2014-12-18	293
2015-01-03	294
2015-01-05	296
2015-01-06	297
2015-01-07	298
2015-01-08	302
2015-01-10	304
2015-01-11	305
2015-01-13	307
2015-01-14	309
2015-01-15	312
2015-01-26	313
2015-01-27	315
2015-01-29	318
2015-01-31	319
2015-02-01	320
2015-02-03	321
2015-02-05	322
2015-02-09	323
2015-02-11	324
2015-02-14	325
2015-02-16	328
2015-02-21	331
2015-02-23	332
2015-02-25	334
2015-02-26	336
2015-03-02	337
2015-03-03	338
2015-03-05	339
2015-03-06	340
2015-03-10	342
2015-03-16	343
2015-03-18	344
2015-03-19	345
2015-03-20	346
2015-03-21	347
2015-03-23	348
2015-03-24	349
2015-03-26	350
2015-03-30	351
2015-04-01	352
2015-04-02	353
2015-04-08	355
2015-04-09	356
2015-04-13	358
2015-04-15	359
2015-04-16	362
2015-04-17	364
2015-04-18	366
2015-04-22	367
2015-04-23	368
2015-04-27	369
2015-04-29	370
2015-04-30	371
2015-05-01	372
2015-05-04	376
2015-05-11	379
2015-05-12	380
2015-05-14	381
2015-05-19	382
2015-05-25	383
2015-05-27	387
2015-05-30	390
2015-06-02	392
2015-06-03	393
2015-06-04	395
2015-06-08	397
2015-06-09	398
2015-06-12	399
2015-06-15	402
2015-06-16	403
2015-06-17	404
2015-06-18	407
2015-06-19	408
2015-06-22	412
2015-06-23	414
2015-06-24	416
2015-06-25	421
2015-06-29	423
2015-07-02	425
2015-07-03	426
2015-07-06	428
2015-07-09	430
2015-07-13	433
2015-07-15	435
2015-07-16	437
2015-07-20	438
2015-07-22	439
2015-07-23	441
2015-07-24	442
2015-07-27	443
2015-08-03	444
2015-08-04	445
2015-08-05	446
2015-08-06	447
2015-08-10	448
2015-08-13	449
2015-08-17	450
2015-08-20	454
2015-08-21	455
2015-08-24	459
2015-08-26	462
2015-08-27	464
2015-09-03	465
2015-09-06	466
2015-09-07	468
2015-09-08	470
2015-09-10	474
2015-09-14	475
2015-09-15	477
2015-09-17	480
2015-09-19	481
2015-09-22	482
2015-09-23	483
2015-09-24	485
2015-09-26	486
2015-09-28	490
2015-10-01	492
2015-10-03	495
2015-10-05	496
2015-10-06	497
2015-10-07	498
2015-10-12	500
2015-10-17	503
2015-10-19	507
2015-10-21	508
2015-10-22	509
