# Supplementary material for: Software Carpentry: lessons learned
Source: F1000Res. 2016 Jan 28;3:62. Originally published 2014 Feb 19. [Version 2] doi: 10.12688/f1000research.3-62.v2 (PMC3976103; doi:10.12688/f1000research.3-62.v2)
Supplement: Cumulative Number of Workshop Attendees over Time — The cumulative number of people attending Software Carpentry workshops between November 2011 – October 2015. [file f1000research-3-8410-s0001.tgz]

Archive with 1 entries (1 files):
- 85bb9e54-42f2-4ff8-8706-82f50d0967b2_learners.csv
