# Supplementary material for: Software Carpentry: lessons learned
Source: F1000Res. 2016 Jan 28;3:62. Originally published 2014 Feb 19. [Version 2] doi: 10.12688/f1000research.3-62.v2 (PMC3976103; doi:10.12688/f1000research.3-62.v2)
Supplement: Cumulative Number of Workshop Attendees over Time — The cumulative number of people attending Software Carpentry workshops between November 2011 – October 2015. [file f1000research-3-8410-s0001.tgz › 85bb9e54-42f2-4ff8-8706-82f50d0967b2_learners.csv]

Date	Cumulative Number of Learners
2011-11-07	22
2012-01-18	36
2012-02-20	86
2012-02-23	114
2012-03-07	153
2012-03-26	191
2012-03-28	226
2012-04-02	261
2012-04-14	293
2012-04-15	302
2012-04-30	346
2012-05-07	401
2012-05-14	442
2012-05-16	480
2012-05-22	519
2012-06-18	539
2012-06-28	567
2012-07-09	603
2012-07-10	627
2012-07-12	667
2012-07-16	707
2012-07-19	746
2012-08-26	766
2012-09-13	799
2012-09-17	833
2012-09-28	872
2012-10-08	914
2012-10-11	939
2012-10-17	979
2012-10-18	1041
2012-10-20	1070
2012-10-22	1101
2012-10-23	1135
2012-10-25	1142
2012-10-30	1160
2012-11-08	1191
2012-11-10	1212
2012-11-15	1251
2012-11-28	1292
2012-11-30	1338
2012-12-04	1374
2012-12-10	1453
2013-01-06	1465
2013-01-11	1483
2013-01-12	1601
2013-01-21	1625
2013-01-22	1650
2013-01-24	1678
2013-01-25	1718
2013-01-30	1851
2013-01-31	1886
2013-02-05	1916
2013-02-06	1943
2013-02-07	1981
2013-02-14	2049
2013-02-25	2141
2013-03-04	2201
2013-03-07	2235
2013-03-12	2262
2013-03-20	2287
2013-03-23	2323
2013-03-24	2343
2013-04-04	2409
2013-04-08	2419
2013-04-13	2463
2013-04-18	2491
2013-04-20	2516
2013-04-27	2531
2013-04-29	2561
2013-05-02	2600
2013-05-06	2717
2013-05-09	2802
2013-05-12	2847
2013-05-13	2883
2013-05-16	2895
2013-05-18	2923
2013-05-20	2963
2013-05-23	3018
2013-05-30	3055
2013-06-03	3155
2013-06-04	3198
2013-06-06	3235
2013-06-09	3271
2013-06-17	3315
2013-06-24	3433
2013-06-25	3458
2013-07-01	3517
2013-07-03	3548
2013-07-08	3572
2013-07-11	3600
2013-07-15	3646
2013-07-18	3719
2013-07-25	3759
2013-07-27	3797
2013-08-04	3809
2013-08-12	3850
2013-08-22	3891
2013-08-23	3924
2013-08-27	3958
2013-08-28	3992
2013-09-05	4023
2013-09-12	4050
2013-09-16	4095
2013-09-19	4144
2013-09-21	4188
2013-09-23	4225
2013-09-24	4245
2013-09-26	4269
2013-09-27	4301
2013-09-30	4358
2013-10-01	4385
2013-10-03	4404
2013-10-09	4439
2013-10-17	4479
2013-10-24	4515
2013-10-25	4542
2013-10-29	4550
2013-11-14	4608
2013-11-18	4640
2013-11-23	4660
2013-11-25	4696
2013-12-03	4772
2013-12-12	4815
2013-12-16	4847
2014-01-06	4867
2014-01-07	4891
2014-01-08	4955
2014-01-13	5048
2014-01-14	5067
2014-01-16	5134
2014-01-18	5155
2014-01-20	5181
2014-01-21	5207
2014-01-27	5355
2014-01-30	5413
2014-01-31	5449
2014-02-03	5473
2014-02-10	5510
2014-02-11	5533
2014-02-13	5571
2014-02-15	5598
2014-02-18	5678
2014-02-22	5725
2014-02-24	5767
2014-02-28	5794
2014-03-10	5831
2014-03-17	6074
2014-03-18	6116
2014-04-02	6142
2014-04-03	6162
2014-04-04	6201
2014-04-09	6241
2014-04-14	6565
2014-04-23	6590
2014-04-24	6648
2014-04-28	6691
2014-04-29	6714
2014-05-05	6744
2014-05-08	6813
2014-05-12	6910
2014-05-19	6976
2014-05-23	7015
2014-05-29	7054
2014-06-02	7102
2014-06-04	7176
2014-06-05	7205
2014-06-10	7279
2014-06-11	7338
2014-06-15	7372
2014-06-16	7606
2014-06-20	7644
2014-06-22	7650
2014-06-24	7757
2014-06-25	7784
2014-06-26	7818
2014-06-30	7848
2014-07-02	7887
2014-07-08	7964
2014-07-10	8030
2014-07-14	8064
2014-07-15	8092
2014-07-17	8130
2014-07-19	8168
2014-07-21	8196
2014-07-23	8222
2014-07-24	8257
2014-07-28	8292
2014-07-30	8332
2014-08-05	8340
2014-08-06	8405
2014-08-11	8461
2014-08-12	8501
2014-08-14	8536
2014-08-18	8596
2014-08-21	8656
2014-08-23	8685
2014-08-25	8722
2014-08-26	8747
2014-08-28	8777
2014-09-01	8789
2014-09-04	8803
2014-09-10	8884
2014-09-11	8924
2014-09-13	8949
2014-09-15	8993
2014-09-16	9024
2014-09-18	9064
2014-09-22	9115
2014-09-24	9134
2014-09-25	9158
2014-09-27	9193
2014-09-29	9217
2014-09-30	9236
2014-10-06	9349
2014-10-11	9366
2014-10-13	9434
2014-10-22	9475
2014-10-30	9499
2014-10-31	9576
2014-11-05	9619
2014-11-06	9676
2014-11-07	9713
2014-11-10	9742
2014-11-12	9785
2014-11-17	9815
2014-11-24	9835
2014-11-27	9948
2014-12-03	9983
2014-12-06	10055
2014-12-08	10097
2014-12-11	10128
2014-12-14	10142
2014-12-15	10158
2014-12-16	10185
2014-12-18	10203
2015-01-03	10230
2015-01-05	10314
2015-01-06	10358
2015-01-07	10366
2015-01-08	10497
2015-01-10	10545
2015-01-11	10603
2015-01-13	10668
2015-01-14	10757
2015-01-15	10887
2015-01-26	10934
2015-01-27	10977
2015-01-29	11067
2015-01-31	11090
2015-02-01	11217
2015-02-03	11228
2015-02-05	11256
2015-02-09	11256
2015-02-11	11302
2015-02-14	11349
2015-02-16	11456
2015-02-21	11597
2015-02-23	11628
2015-02-25	11654
2015-02-26	11700
2015-03-02	11720
2015-03-03	11720
2015-03-05	11760
2015-03-06	11804
2015-03-10	11860
2015-03-16	11907
2015-03-18	11936
2015-03-19	11957
2015-03-20	11999
2015-03-21	12033
2015-03-23	12053
2015-03-24	12077
2015-03-26	12083
2015-03-30	12121
2015-04-01	12157
2015-04-02	12190
2015-04-08	12249
2015-04-09	12296
2015-04-13	12363
2015-04-15	12385
2015-04-16	12444
2015-04-17	12519
2015-04-18	12618
2015-04-22	12634
2015-04-23	12657
2015-04-27	12689
2015-04-29	12692
2015-04-30	12749
2015-05-01	12897
2015-05-04	12988
2015-05-11	13095
2015-05-12	13122
2015-05-14	13154
2015-05-19	13211
2015-05-25	13235
2015-05-27	13340
2015-05-30	13380
2015-06-02	13380
2015-06-03	13409
2015-06-04	13457
2015-06-08	13502
2015-06-09	13502
2015-06-12	13528
2015-06-15	13623
2015-06-16	13647
2015-06-17	13681
2015-06-18	13762
2015-06-19	13792
2015-06-22	13943
2015-06-23	14001
2015-06-24	14030
2015-06-25	14133
2015-06-29	14163
2015-07-02	14237
2015-07-03	14287
2015-07-06	14327
2015-07-09	14370
2015-07-13	14425
2015-07-15	14493
2015-07-16	14583
2015-07-20	14602
2015-07-22	14640
2015-07-23	14661
2015-07-24	14701
2015-07-27	14721
2015-08-03	14757
2015-08-04	14793
2015-08-05	14808
2015-08-06	14822
2015-08-10	14855
2015-08-13	14882
2015-08-17	14926
2015-08-20	15017
2015-08-21	15063
2015-08-24	15184
2015-08-26	15258
2015-08-27	15318
2015-09-03	15355
2015-09-06	15380
2015-09-07	15409
2015-09-08	15435
2015-09-10	15585
2015-09-14	15603
2015-09-15	15650
2015-09-17	15713
2015-09-19	15788
2015-09-22	15799
2015-09-23	15800
2015-09-24	15843
2015-09-26	15918
2015-09-28	16021
2015-10-01	16021
2015-10-03	16025
2015-10-05	16062
2015-10-06	16074
2015-10-07	16074
2015-10-12	16092
2015-10-17	16130
2015-10-19	16130
2015-10-21	16130
2015-10-22	16130
