# Supplementary material for: Software Carpentry: lessons learned
Source: F1000Res. 2016 Jan 28;3:62. Originally published 2014 Feb 19. [Version 2] doi: 10.12688/f1000research.3-62.v2 (PMC3976103; doi:10.12688/f1000research.3-62.v2)
Supplement: Cumulative Number of Qualified Instructors over Time — The cumulative number of qualified instructors trained between May 2012 – October 2015. [file f1000research-3-8410-s0002.tgz › 45c68fe3-aedb-4e01-b698-4a3128230c3c_instructors.csv]

Date	Cumulative Number of Instructors Trained
2012-05-27	1
2012-12-20	34
2013-07-17	35
2013-07-20	60
2013-07-24	70
2013-09-15	71
2013-11-17	95
2013-11-25	101
2013-12-05	103
2014-04-19	104
2014-05-04	121
2014-05-09	133
2014-07-07	134
2014-07-22	145
2014-08-01	146
2014-08-07	147
2014-08-12	152
2014-09-18	166
2014-10-03	178
2014-10-16	186
2014-11-04	187
2014-11-05	194
2014-11-09	195
2014-11-11	198
2014-11-13	199
2014-11-14	200
2014-11-17	201
2014-11-20	204
2014-11-22	210
2014-11-25	211
2014-11-27	229
2014-12-08	241
2014-12-11	252
2014-12-13	253
2014-12-23	275
2014-12-29	277
2015-01-07	283
2015-01-21	288
2015-02-03	296
2015-02-06	297
2015-02-27	308
2015-02-28	319
2015-03-01	320
2015-03-05	325
2015-03-11	326
2015-03-12	334
2015-03-15	336
2015-03-25	344
2015-04-20	355
2015-05-05	369
2015-05-14	378
2015-05-26	392
2015-05-27	393
2015-06-04	394
2015-06-12	409
2015-06-14	410
2015-06-23	418
2015-06-26	419
2015-06-27	420
2015-07-03	422
2015-07-05	426
2015-07-07	432
2015-07-08	435
2015-07-10	438
2015-07-11	441
2015-07-13	442
2015-07-14	443
2015-07-15	444
2015-07-22	445
2015-07-28	446
2015-08-03	447
2015-08-09	448
2015-09-02	449
2015-09-09	450
2015-09-15	451
2015-09-25	461
2015-10-06	462
2015-10-07	463
2015-10-13	465
